# Supplementary material for: Design, Synthesis and Biological Activity Testing of Library of Sphk1 Inhibitors
Source: Molecules. 2022 Mar 21;27(6):2020. doi: 10.3390/molecules27062020 (PMC8951126; doi:10.3390/molecules27062020)
Supplement: Supplementary file 1 [file molecules-27-02020-s001.zip]

Archive with 1 entries (1 files):
- molecules-1633392-supplementary.pdf
